# Supplementary material for: EPSPS Gene Copy Number and Whole-Plant Glyphosate Resistance Level in Kochia scoparia
Source: PLoS One. 2016 Dec 16;11(12):e0168295. doi: 10.1371/journal.pone.0168295 (PMC5161467; doi:10.1371/journal.pone.0168295)
Supplement: S1 Data — Column header definitions: plot, number for experimental unit (1 pot); Rate, amount of herbicide formulated product in fluid ounces per acre; Rate.gha, rate of glyphosate in grams of acid equivalent per hectare; Accession, code given to each K. scoparia accession; Injury, visual evaluation ranging from 0 (no observable injury) to 100 (completely dead); binom95, binomial survival data (equal to 1 if Injury is less than or equal to 95 and zero if Injury is greater than 95). (CSV) [file pone.0168295.s004.csv]

plot	Rate	Rate.gha	Accession	Injury	binom95
101	0	0	WS01	0	1
201	0	0	WS01	0	1
301	0	0	WS01	0	1
401	0	0	WS01	0	1
501	0	0	WS01	0	1
601	0	0	WS01	0	1
103	11	435	WS01	0	1
203	11	435	WS01	0	1
303	11	435	WS01	0	1
403	11	435	WS01	0	1
503	11	435	WS01	NA	NA
603	11	435	WS01	0	1
104	22	870	WS01	0	1
204	22	870	WS01	0	1
304	22	870	WS01	0	1
404	22	870	WS01	0	1
504	22	870	WS01	0	1
604	22	870	WS01	0	1
105	44	1740	WS01	30	1
205	44	1740	WS01	85	1
305	44	1740	WS01	40	1
405	44	1740	WS01	85	1
505	44	1740	WS01	50	1
605	44	1740	WS01	85	1
106	88	3480	WS01	NA	NA
206	88	3480	WS01	85	1
306	88	3480	WS01	NA	NA
406	88	3480	WS01	99	0
506	88	3480	WS01	90	1
606	88	3480	WS01	99	0
102	128	5050	WS01	99	0
202	128	5050	WS01	99	0
302	128	5050	WS01	99	0
402	128	5050	WS01	99	0
502	128	5050	WS01	NA	NA
602	128	5050	WS01	99	0
101	0	0	WS02	0	1
201	0	0	WS02	0	1
301	0	0	WS02	0	1
401	0	0	WS02	0	1
501	0	0	WS02	0	1
601	0	0	WS02	0	1
103	11	435	WS02	0	1
203	11	435	WS02	10	1
303	11	435	WS02	50	1
403	11	435	WS02	60	1
503	11	435	WS02	30	1
603	11	435	WS02	90	1
104	22	870	WS02	85	1
204	22	870	WS02	99	0
304	22	870	WS02	85	1
404	22	870	WS02	99	0
504	22	870	WS02	95	0
604	22	870	WS02	99	0
105	44	1740	WS02	99	0
205	44	1740	WS02	99	0
305	44	1740	WS02	99	0
405	44	1740	WS02	99	0
505	44	1740	WS02	99	0
605	44	1740	WS02	99	0
106	88	3480	WS02	99	0
206	88	3480	WS02	99	0
306	88	3480	WS02	99	0
406	88	3480	WS02	99	0
506	88	3480	WS02	99	0
606	88	3480	WS02	99	0
102	128	5050	WS02	99	0
202	128	5050	WS02	99	0
302	128	5050	WS02	99	0
402	128	5050	WS02	99	0
502	128	5050	WS02	99	0
602	128	5050	WS02	99	0
101	0	0	WS03	0	1
201	0	0	WS03	0	1
301	0	0	WS03	0	1
401	0	0	WS03	0	1
501	0	0	WS03	0	1
601	0	0	WS03	0	1
103	11	435	WS03	45	1
203	11	435	WS03	75	1
303	11	435	WS03	75	1
403	11	435	WS03	80	1
503	11	435	WS03	75	1
603	11	435	WS03	70	1
104	22	870	WS03	99	0
204	22	870	WS03	90	1
304	22	870	WS03	90	1
404	22	870	WS03	99	0
504	22	870	WS03	99	0
604	22	870	WS03	99	0
105	44	1740	WS03	99	0
205	44	1740	WS03	99	0
305	44	1740	WS03	99	0
405	44	1740	WS03	99	0
505	44	1740	WS03	99	0
605	44	1740	WS03	99	0
106	88	3480	WS03	99	0
206	88	3480	WS03	99	0
306	88	3480	WS03	99	0
406	88	3480	WS03	99	0
506	88	3480	WS03	99	0
606	88	3480	WS03	99	0
102	128	5050	WS03	99	0
202	128	5050	WS03	99	0
302	128	5050	WS03	99	0
402	128	5050	WS03	99	0
502	128	5050	WS03	99	0
602	128	5050	WS03	99	0
101	0	0	WS04	0	1
201	0	0	WS04	0	1
301	0	0	WS04	0	1
401	0	0	WS04	0	1
501	0	0	WS04	0	1
601	0	0	WS04	0	1
103	11	435	WS04	0	1
203	11	435	WS04	0	1
303	11	435	WS04	0	1
403	11	435	WS04	0	1
503	11	435	WS04	0	1
603	11	435	WS04	0	1
104	22	870	WS04	0	1
204	22	870	WS04	0	1
304	22	870	WS04	0	1
404	22	870	WS04	0	1
504	22	870	WS04	0	1
604	22	870	WS04	0	1
105	44	1740	WS04	99	0
205	44	1740	WS04	99	0
305	44	1740	WS04	90	1
405	44	1740	WS04	99	0
505	44	1740	WS04	99	0
605	44	1740	WS04	90	1
106	88	3480	WS04	99	0
206	88	3480	WS04	99	0
306	88	3480	WS04	99	0
406	88	3480	WS04	85	1
506	88	3480	WS04	99	0
606	88	3480	WS04	85	1
102	128	5050	WS04	99	0
202	128	5050	WS04	99	0
302	128	5050	WS04	99	0
402	128	5050	WS04	99	0
502	128	5050	WS04	99	0
602	128	5050	WS04	99	0
101	0	0	WS05	0	1
201	0	0	WS05	0	1
301	0	0	WS05	0	1
401	0	0	WS05	0	1
501	0	0	WS05	0	1
601	0	0	WS05	0	1
103	11	435	WS05	0	1
203	11	435	WS05	0	1
303	11	435	WS05	0	1
403	11	435	WS05	0	1
503	11	435	WS05	0	1
603	11	435	WS05	0	1
104	22	870	WS05	0	1
204	22	870	WS05	0	1
304	22	870	WS05	0	1
404	22	870	WS05	0	1
504	22	870	WS05	0	1
604	22	870	WS05	0	1
105	44	1740	WS05	40	1
205	44	1740	WS05	35	1
305	44	1740	WS05	40	1
405	44	1740	WS05	50	1
505	44	1740	WS05	35	1
605	44	1740	WS05	0	1
106	88	3480	WS05	50	1
206	88	3480	WS05	60	1
306	88	3480	WS05	60	1
406	88	3480	WS05	60	1
506	88	3480	WS05	75	1
606	88	3480	WS05	70	1
102	128	5050	WS05	99	0
202	128	5050	WS05	99	0
302	128	5050	WS05	99	0
402	128	5050	WS05	99	0
502	128	5050	WS05	99	0
602	128	5050	WS05	99	0
101	0	0	WS06	0	1
201	0	0	WS06	0	1
301	0	0	WS06	0	1
401	0	0	WS06	0	1
501	0	0	WS06	0	1
601	0	0	WS06	0	1
103	11	435	WS06	0	1
203	11	435	WS06	0	1
303	11	435	WS06	0	1
403	11	435	WS06	0	1
503	11	435	WS06	0	1
603	11	435	WS06	0	1
104	22	870	WS06	0	1
204	22	870	WS06	70	1
304	22	870	WS06	50	1
404	22	870	WS06	40	1
504	22	870	WS06	60	1
604	22	870	WS06	75	1
105	44	1740	WS06	99	0
205	44	1740	WS06	75	1
305	44	1740	WS06	NA	NA
405	44	1740	WS06	99	0
505	44	1740	WS06	99	0
605	44	1740	WS06	90	1
106	88	3480	WS06	85	1
206	88	3480	WS06	90	1
306	88	3480	WS06	99	0
406	88	3480	WS06	95	0
506	88	3480	WS06	85	1
606	88	3480	WS06	90	1
102	128	5050	WS06	99	0
202	128	5050	WS06	99	0
302	128	5050	WS06	99	0
402	128	5050	WS06	99	0
502	128	5050	WS06	99	0
602	128	5050	WS06	99	0
101	0	0	WS07	0	1
201	0	0	WS07	NA	0
301	0	0	WS07	0	1
401	0	0	WS07	0	1
501	0	0	WS07	0	1
601	0	0	WS07	0	1
103	11	435	WS07	70	1
203	11	435	WS07	90	1
303	11	435	WS07	70	1
403	11	435	WS07	65	1
503	11	435	WS07	65	1
603	11	435	WS07	75	1
104	22	870	WS07	99	0
204	22	870	WS07	95	0
304	22	870	WS07	NA	NA
404	22	870	WS07	99	0
504	22	870	WS07	99	0
604	22	870	WS07	95	0
105	44	1740	WS07	99	0
205	44	1740	WS07	99	0
305	44	1740	WS07	99	0
405	44	1740	WS07	99	0
505	44	1740	WS07	99	0
605	44	1740	WS07	NA	NA
106	88	3480	WS07	99	0
206	88	3480	WS07	99	0
306	88	3480	WS07	99	0
406	88	3480	WS07	99	0
506	88	3480	WS07	99	0
606	88	3480	WS07	99	0
102	128	5050	WS07	NA	NA
202	128	5050	WS07	99	0
302	128	5050	WS07	99	0
402	128	5050	WS07	99	0
502	128	5050	WS07	99	0
602	128	5050	WS07	99	0
101	0	0	WS08	0	1
201	0	0	WS08	0	1
301	0	0	WS08	0	1
401	0	0	WS08	0	1
501	0	0	WS08	0	1
601	0	0	WS08	0	1
103	11	435	WS08	40	1
203	11	435	WS08	50	1
303	11	435	WS08	85	1
403	11	435	WS08	70	1
503	11	435	WS08	80	1
603	11	435	WS08	80	1
104	22	870	WS08	99	0
204	22	870	WS08	99	0
304	22	870	WS08	99	0
404	22	870	WS08	90	1
504	22	870	WS08	99	0
604	22	870	WS08	85	1
105	44	1740	WS08	99	0
205	44	1740	WS08	99	0
305	44	1740	WS08	99	0
405	44	1740	WS08	99	0
505	44	1740	WS08	95	0
605	44	1740	WS08	99	0
106	88	3480	WS08	99	0
206	88	3480	WS08	99	0
306	88	3480	WS08	99	0
406	88	3480	WS08	99	0
506	88	3480	WS08	99	0
606	88	3480	WS08	99	0
102	128	5050	WS08	99	0
202	128	5050	WS08	99	0
302	128	5050	WS08	99	0
402	128	5050	WS08	99	0
502	128	5050	WS08	99	0
602	128	5050	WS08	99	0
101	0	0	WS09	0	1
201	0	0	WS09	0	1
301	0	0	WS09	0	1
401	0	0	WS09	0	1
501	0	0	WS09	0	1
601	0	0	WS09	0	1
103	11	435	WS09	0	1
203	11	435	WS09	0	1
303	11	435	WS09	0	1
403	11	435	WS09	0	1
503	11	435	WS09	0	1
603	11	435	WS09	0	1
104	22	870	WS09	40	1
204	22	870	WS09	0	1
304	22	870	WS09	30	1
404	22	870	WS09	40	1
504	22	870	WS09	70	1
604	22	870	WS09	95	0
105	44	1740	WS09	95	0
205	44	1740	WS09	95	0
305	44	1740	WS09	90	1
405	44	1740	WS09	99	0
505	44	1740	WS09	99	0
605	44	1740	WS09	80	1
106	88	3480	WS09	90	1
206	88	3480	WS09	99	0
306	88	3480	WS09	90	1
406	88	3480	WS09	90	1
506	88	3480	WS09	99	0
606	88	3480	WS09	90	1
102	128	5050	WS09	99	0
202	128	5050	WS09	99	0
302	128	5050	WS09	99	0
402	128	5050	WS09	99	0
502	128	5050	WS09	99	0
602	128	5050	WS09	99	0
101	0	0	WS10	0	1
201	0	0	WS10	0	1
301	0	0	WS10	0	1
401	0	0	WS10	0	1
501	0	0	WS10	0	1
601	0	0	WS10	0	1
103	11	435	WS10	40	1
203	11	435	WS10	55	1
303	11	435	WS10	55	1
403	11	435	WS10	40	1
503	11	435	WS10	65	1
603	11	435	WS10	40	1
104	22	870	WS10	95	0
204	22	870	WS10	99	0
304	22	870	WS10	99	0
404	22	870	WS10	99	0
504	22	870	WS10	99	0
604	22	870	WS10	99	0
105	44	1740	WS10	99	0
205	44	1740	WS10	99	0
305	44	1740	WS10	99	0
405	44	1740	WS10	99	0
505	44	1740	WS10	99	0
605	44	1740	WS10	99	0
106	88	3480	WS10	99	0
206	88	3480	WS10	99	0
306	88	3480	WS10	99	0
406	88	3480	WS10	99	0
506	88	3480	WS10	99	0
606	88	3480	WS10	99	0
102	128	5050	WS10	99	0
202	128	5050	WS10	99	0
302	128	5050	WS10	99	0
402	128	5050	WS10	99	NA
502	128	5050	WS10	99	0
602	128	5050	WS10	99	0
101	0	0	WS11	0	1
201	0	0	WS11	NA	NA
301	0	0	WS11	0	1
401	0	0	WS11	0	1
501	0	0	WS11	0	1
601	0	0	WS11	NA	NA
103	11	435	WS11	60	1
203	11	435	WS11	NA	NA
303	11	435	WS11	50	1
403	11	435	WS11	30	1
503	11	435	WS11	85	1
603	11	435	WS11	90	1
104	22	870	WS11	95	0
204	22	870	WS11	95	0
304	22	870	WS11	99	0
404	22	870	WS11	99	0
504	22	870	WS11	90	1
604	22	870	WS11	NA	NA
105	44	1740	WS11	99	0
205	44	1740	WS11	99	0
305	44	1740	WS11	99	0
405	44	1740	WS11	99	0
505	44	1740	WS11	99	0
605	44	1740	WS11	99	0
106	88	3480	WS11	99	0
206	88	3480	WS11	99	0
306	88	3480	WS11	99	0
406	88	3480	WS11	99	0
506	88	3480	WS11	99	0
606	88	3480	WS11	99	0
102	128	5050	WS11	99	0
202	128	5050	WS11	99	0
302	128	5050	WS11	99	0
402	128	5050	WS11	99	0
502	128	5050	WS11	99	0
602	128	5050	WS11	99	0
101	0	0	WS12	0	1
201	0	0	WS12	0	1
301	0	0	WS12	0	1
401	0	0	WS12	0	1
501	0	0	WS12	0	1
601	0	0	WS12	0	1
103	11	435	WS12	0	1
203	11	435	WS12	10	1
303	11	435	WS12	35	1
403	11	435	WS12	25	1
503	11	435	WS12	35	1
603	11	435	WS12	70	1
104	22	870	WS12	99	0
204	22	870	WS12	80	1
304	22	870	WS12	80	1
404	22	870	WS12	70	1
504	22	870	WS12	99	0
604	22	870	WS12	99	0
105	44	1740	WS12	99	0
205	44	1740	WS12	99	0
305	44	1740	WS12	99	0
405	44	1740	WS12	99	0
505	44	1740	WS12	99	0
605	44	1740	WS12	90	1
106	88	3480	WS12	99	0
206	88	3480	WS12	99	0
306	88	3480	WS12	99	0
406	88	3480	WS12	99	0
506	88	3480	WS12	99	0
606	88	3480	WS12	85	1
102	128	5050	WS12	99	0
202	128	5050	WS12	99	0
302	128	5050	WS12	99	0
402	128	5050	WS12	99	0
502	128	5050	WS12	99	0
602	128	5050	WS12	99	0
101	0	0	WS13	0	1
201	0	0	WS13	0	1
301	0	0	WS13	0	1
401	0	0	WS13	0	1
501	0	0	WS13	0	1
601	0	0	WS13	0	1
103	11	435	WS13	40	1
203	11	435	WS13	50	1
303	11	435	WS13	60	1
403	11	435	WS13	60	1
503	11	435	WS13	50	1
603	11	435	WS13	60	1
104	22	870	WS13	99	0
204	22	870	WS13	99	0
304	22	870	WS13	85	1
404	22	870	WS13	65	1
504	22	870	WS13	99	0
604	22	870	WS13	95	0
105	44	1740	WS13	99	0
205	44	1740	WS13	99	0
305	44	1740	WS13	99	0
405	44	1740	WS13	99	0
505	44	1740	WS13	99	0
605	44	1740	WS13	99	0
106	88	3480	WS13	99	0
206	88	3480	WS13	99	0
306	88	3480	WS13	99	0
406	88	3480	WS13	99	0
506	88	3480	WS13	99	0
606	88	3480	WS13	99	0
102	128	5050	WS13	99	0
202	128	5050	WS13	99	0
302	128	5050	WS13	99	0
402	128	5050	WS13	99	0
502	128	5050	WS13	99	0
602	128	5050	WS13	99	0
101	0	0	WS14	0	1
201	0	0	WS14	0	1
301	0	0	WS14	0	1
401	0	0	WS14	0	1
501	0	0	WS14	0	1
601	0	0	WS14	0	1
103	11	435	WS14	45	1
203	11	435	WS14	NA	NA
303	11	435	WS14	55	1
403	11	435	WS14	75	1
503	11	435	WS14	25	1
603	11	435	WS14	75	1
104	22	870	WS14	85	1
204	22	870	WS14	85	1
304	22	870	WS14	85	1
404	22	870	WS14	99	0
504	22	870	WS14	80	1
604	22	870	WS14	99	0
105	44	1740	WS14	NA	NA
205	44	1740	WS14	99	0
305	44	1740	WS14	99	0
405	44	1740	WS14	99	0
505	44	1740	WS14	99	0
605	44	1740	WS14	99	0
106	88	3480	WS14	99	0
206	88	3480	WS14	99	0
306	88	3480	WS14	NA	NA
406	88	3480	WS14	99	0
506	88	3480	WS14	99	0
606	88	3480	WS14	99	0
102	128	5050	WS14	99	0
202	128	5050	WS14	99	0
302	128	5050	WS14	99	0
402	128	5050	WS14	99	0
502	128	5050	WS14	99	0
602	128	5050	WS14	99	0
101	0	0	WS15	0	1
201	0	0	WS15	0	1
301	0	0	WS15	0	1
401	0	0	WS15	0	1
501	0	0	WS15	0	1
601	0	0	WS15	0	1
103	11	435	WS15	0	1
203	11	435	WS15	0	1
303	11	435	WS15	0	1
403	11	435	WS15	0	1
503	11	435	WS15	0	1
603	11	435	WS15	0	1
104	22	870	WS15	0	1
204	22	870	WS15	25	1
304	22	870	WS15	15	1
404	22	870	WS15	40	1
504	22	870	WS15	0	1
604	22	870	WS15	10	1
105	44	1740	WS15	35	1
205	44	1740	WS15	50	1
305	44	1740	WS15	35	1
405	44	1740	WS15	70	1
505	44	1740	WS15	10	1
605	44	1740	WS15	20	1
106	88	3480	WS15	85	1
206	88	3480	WS15	85	1
306	88	3480	WS15	85	1
406	88	3480	WS15	85	1
506	88	3480	WS15	95	0
606	88	3480	WS15	85	1
102	128	5050	WS15	99	0
202	128	5050	WS15	99	0
302	128	5050	WS15	99	0
402	128	5050	WS15	99	0
502	128	5050	WS15	99	0
602	128	5050	WS15	99	0
101	0	0	WS16	0	1
201	0	0	WS16	0	1
301	0	0	WS16	0	1
401	0	0	WS16	0	1
501	0	0	WS16	0	1
601	0	0	WS16	0	1
103	11	435	WS16	0	1
203	11	435	WS16	0	1
303	11	435	WS16	0	1
403	11	435	WS16	0	1
503	11	435	WS16	0	1
603	11	435	WS16	0	1
104	22	870	WS16	30	1
204	22	870	WS16	15	1
304	22	870	WS16	75	1
404	22	870	WS16	70	1
504	22	870	WS16	30	1
604	22	870	WS16	35	1
105	44	1740	WS16	95	0
205	44	1740	WS16	95	0
305	44	1740	WS16	85	1
405	44	1740	WS16	99	0
505	44	1740	WS16	80	1
605	44	1740	WS16	90	1
106	88	3480	WS16	99	0
206	88	3480	WS16	99	0
306	88	3480	WS16	NA	NA
406	88	3480	WS16	99	0
506	88	3480	WS16	95	0
606	88	3480	WS16	90	1
102	128	5050	WS16	99	0
202	128	5050	WS16	99	0
302	128	5050	WS16	99	0
402	128	5050	WS16	99	0
502	128	5050	WS16	99	0
602	128	5050	WS16	99	0
101	0	0	WS17	0	1
201	0	0	WS17	0	1
301	0	0	WS17	0	1
401	0	0	WS17	0	1
501	0	0	WS17	0	1
601	0	0	WS17	0	1
103	11	435	WS17	0	1
203	11	435	WS17	0	1
303	11	435	WS17	0	1
403	11	435	WS17	0	1
503	11	435	WS17	0	1
603	11	435	WS17	0	1
104	22	870	WS17	10	1
204	22	870	WS17	30	1
304	22	870	WS17	10	1
404	22	870	WS17	10	1
504	22	870	WS17	0	1
604	22	870	WS17	20	1
105	44	1740	WS17	90	1
205	44	1740	WS17	85	1
305	44	1740	WS17	95	0
405	44	1740	WS17	75	1
505	44	1740	WS17	75	1
605	44	1740	WS17	70	1
106	88	3480	WS17	85	1
206	88	3480	WS17	85	1
306	88	3480	WS17	85	1
406	88	3480	WS17	85	1
506	88	3480	WS17	80	1
606	88	3480	WS17	80	1
102	128	5050	WS17	99	0
202	128	5050	WS17	99	0
302	128	5050	WS17	99	0
402	128	5050	WS17	99	0
502	128	5050	WS17	99	0
602	128	5050	WS17	99	0
101	0	0	WS18	0	1
201	0	0	WS18	0	1
301	0	0	WS18	0	1
401	0	0	WS18	0	1
501	0	0	WS18	0	1
601	0	0	WS18	0	1
103	11	435	WS18	65	1
203	11	435	WS18	90	1
303	11	435	WS18	90	1
403	11	435	WS18	85	1
503	11	435	WS18	70	1
603	11	435	WS18	40	1
104	22	870	WS18	99	0
204	22	870	WS18	99	0
304	22	870	WS18	99	0
404	22	870	WS18	95	0
504	22	870	WS18	99	0
604	22	870	WS18	95	0
105	44	1740	WS18	99	0
205	44	1740	WS18	99	0
305	44	1740	WS18	99	0
405	44	1740	WS18	99	0
505	44	1740	WS18	99	0
605	44	1740	WS18	99	0
106	88	3480	WS18	99	0
206	88	3480	WS18	99	0
306	88	3480	WS18	99	0
406	88	3480	WS18	99	0
506	88	3480	WS18	99	0
606	88	3480	WS18	99	0
102	128	5050	WS18	99	0
202	128	5050	WS18	99	0
302	128	5050	WS18	99	0
402	128	5050	WS18	99	0
502	128	5050	WS18	99	0
602	128	5050	WS18	99	0
101	0	0	WS19	0	1
201	0	0	WS19	0	1
301	0	0	WS19	0	1
401	0	0	WS19	0	1
501	0	0	WS19	0	1
601	0	0	WS19	0	1
103	11	435	WS19	65	1
203	11	435	WS19	85	1
303	11	435	WS19	90	1
403	11	435	WS19	90	1
503	11	435	WS19	75	1
603	11	435	WS19	85	1
104	22	870	WS19	95	0
204	22	870	WS19	95	0
304	22	870	WS19	99	0
404	22	870	WS19	99	0
504	22	870	WS19	75	1
604	22	870	WS19	90	1
105	44	1740	WS19	99	0
205	44	1740	WS19	99	0
305	44	1740	WS19	99	0
405	44	1740	WS19	99	0
505	44	1740	WS19	99	0
605	44	1740	WS19	99	0
106	88	3480	WS19	99	0
206	88	3480	WS19	99	0
306	88	3480	WS19	99	0
406	88	3480	WS19	80	1
506	88	3480	WS19	99	0
606	88	3480	WS19	99	0
102	128	5050	WS19	99	0
202	128	5050	WS19	99	0
302	128	5050	WS19	99	0
402	128	5050	WS19	99	0
502	128	5050	WS19	99	0
602	128	5050	WS19	99	0
101	0	0	WS20	0	1
201	0	0	WS20	0	1
301	0	0	WS20	0	1
401	0	0	WS20	0	1
501	0	0	WS20	0	1
601	0	0	WS20	0	1
103	11	435	WS20	75	1
203	11	435	WS20	80	1
303	11	435	WS20	80	1
403	11	435	WS20	65	1
503	11	435	WS20	75	1
603	11	435	WS20	80	1
104	22	870	WS20	99	0
204	22	870	WS20	90	1
304	22	870	WS20	99	0
404	22	870	WS20	99	0
504	22	870	WS20	99	0
604	22	870	WS20	95	0
105	44	1740	WS20	99	0
205	44	1740	WS20	99	0
305	44	1740	WS20	99	0
405	44	1740	WS20	99	0
505	44	1740	WS20	99	0
605	44	1740	WS20	99	0
106	88	3480	WS20	99	0
206	88	3480	WS20	99	0
306	88	3480	WS20	99	0
406	88	3480	WS20	99	0
506	88	3480	WS20	99	0
606	88	3480	WS20	99	0
102	128	5050	WS20	99	0
202	128	5050	WS20	99	0
302	128	5050	WS20	99	0
402	128	5050	WS20	99	0
502	128	5050	WS20	99	0
602	128	5050	WS20	99	0
101	0	0	WS21	0	1
201	0	0	WS21	0	1
301	0	0	WS21	0	1
401	0	0	WS21	0	1
501	0	0	WS21	0	1
601	0	0	WS21	0	1
103	11	435	WS21	80	1
203	11	435	WS21	85	1
303	11	435	WS21	90	1
403	11	435	WS21	80	1
503	11	435	WS21	75	1
603	11	435	WS21	75	1
104	22	870	WS21	99	0
204	22	870	WS21	99	0
304	22	870	WS21	95	0
404	22	870	WS21	90	1
504	22	870	WS21	90	1
604	22	870	WS21	90	1
105	44	1740	WS21	99	0
205	44	1740	WS21	99	0
305	44	1740	WS21	99	0
405	44	1740	WS21	99	0
505	44	1740	WS21	99	0
605	44	1740	WS21	99	0
106	88	3480	WS21	99	0
206	88	3480	WS21	99	0
306	88	3480	WS21	99	0
406	88	3480	WS21	99	0
506	88	3480	WS21	99	0
606	88	3480	WS21	99	0
102	128	5050	WS21	99	0
202	128	5050	WS21	99	0
302	128	5050	WS21	99	0
402	128	5050	WS21	99	0
502	128	5050	WS21	99	0
602	128	5050	WS21	99	0
101	0	0	WS22	0	1
201	0	0	WS22	0	1
301	0	0	WS22	0	1
401	0	0	WS22	0	1
501	0	0	WS22	0	1
601	0	0	WS22	0	1
103	11	435	WS22	75	1
203	11	435	WS22	35	1
303	11	435	WS22	45	1
403	11	435	WS22	30	1
503	11	435	WS22	60	1
603	11	435	WS22	20	1
104	22	870	WS22	90	1
204	22	870	WS22	90	1
304	22	870	WS22	99	0
404	22	870	WS22	70	1
504	22	870	WS22	99	0
604	22	870	WS22	99	0
105	44	1740	WS22	99	0
205	44	1740	WS22	99	0
305	44	1740	WS22	99	0
405	44	1740	WS22	90	1
505	44	1740	WS22	99	0
605	44	1740	WS22	99	0
106	88	3480	WS22	99	0
206	88	3480	WS22	99	0
306	88	3480	WS22	99	0
406	88	3480	WS22	99	0
506	88	3480	WS22	90	1
606	88	3480	WS22	99	0
102	128	5050	WS22	99	0
202	128	5050	WS22	99	0
302	128	5050	WS22	99	0
402	128	5050	WS22	99	0
502	128	5050	WS22	99	0
602	128	5050	WS22	99	0
101	0	0	WS23	0	1
201	0	0	WS23	0	1
301	0	0	WS23	0	1
401	0	0	WS23	0	1
501	0	0	WS23	0	1
601	0	0	WS23	0	1
103	11	435	WS23	30	1
203	11	435	WS23	65	1
303	11	435	WS23	25	1
403	11	435	WS23	60	1
503	11	435	WS23	70	1
603	11	435	WS23	30	1
104	22	870	WS23	99	0
204	22	870	WS23	99	0
304	22	870	WS23	99	0
404	22	870	WS23	99	0
504	22	870	WS23	99	0
604	22	870	WS23	99	0
105	44	1740	WS23	99	0
205	44	1740	WS23	99	0
305	44	1740	WS23	99	0
405	44	1740	WS23	99	0
505	44	1740	WS23	99	0
605	44	1740	WS23	99	0
106	88	3480	WS23	99	0
206	88	3480	WS23	99	0
306	88	3480	WS23	99	0
406	88	3480	WS23	99	0
506	88	3480	WS23	99	0
606	88	3480	WS23	99	0
102	128	5050	WS23	99	0
202	128	5050	WS23	99	0
302	128	5050	WS23	99	0
402	128	5050	WS23	99	0
502	128	5050	WS23	99	0
602	128	5050	WS23	99	0
101	0	0	WS24	0	1
201	0	0	WS24	0	1
301	0	0	WS24	0	1
401	0	0	WS24	0	1
501	0	0	WS24	0	1
601	0	0	WS24	0	1
103	11	435	WS24	0	1
203	11	435	WS24	0	1
303	11	435	WS24	20	1
403	11	435	WS24	30	1
503	11	435	WS24	50	1
603	11	435	WS24	0	1
104	22	870	WS24	80	1
204	22	870	WS24	50	1
304	22	870	WS24	30	1
404	22	870	WS24	90	1
504	22	870	WS24	75	1
604	22	870	WS24	90	1
105	44	1740	WS24	90	1
205	44	1740	WS24	99	0
305	44	1740	WS24	80	1
405	44	1740	WS24	95	0
505	44	1740	WS24	90	1
605	44	1740	WS24	99	0
106	88	3480	WS24	99	0
206	88	3480	WS24	99	0
306	88	3480	WS24	90	1
406	88	3480	WS24	99	0
506	88	3480	WS24	99	0
606	88	3480	WS24	90	1
102	128	5050	WS24	99	0
202	128	5050	WS24	99	0
302	128	5050	WS24	99	0
402	128	5050	WS24	99	0
502	128	5050	WS24	99	0
602	128	5050	WS24	99	0
101	0	0	WS25	0	1
201	0	0	WS25	0	1
301	0	0	WS25	0	1
401	0	0	WS25	0	1
501	0	0	WS25	0	1
601	0	0	WS25	NA	NA
103	11	435	WS25	0	1
203	11	435	WS25	90	1
303	11	435	WS25	0	1
403	11	435	WS25	0	1
503	11	435	WS25	25	1
603	11	435	WS25	40	1
104	22	870	WS25	0	1
204	22	870	WS25	25	1
304	22	870	WS25	0	1
404	22	870	WS25	0	1
504	22	870	WS25	65	1
604	22	870	WS25	0	1
105	44	1740	WS25	85	1
205	44	1740	WS25	75	1
305	44	1740	WS25	99	0
405	44	1740	WS25	85	1
505	44	1740	WS25	99	0
605	44	1740	WS25	99	0
106	88	3480	WS25	90	1
206	88	3480	WS25	90	1
306	88	3480	WS25	99	0
406	88	3480	WS25	90	1
506	88	3480	WS25	90	1
606	88	3480	WS25	90	1
102	128	5050	WS25	99	0
202	128	5050	WS25	99	0
302	128	5050	WS25	99	0
402	128	5050	WS25	99	0
502	128	5050	WS25	99	0
602	128	5050	WS25	99	0
101	0	0	WS26	0	1
201	0	0	WS26	0	1
301	0	0	WS26	0	1
401	0	0	WS26	0	1
501	0	0	WS26	NA	NA
601	0	0	WS26	NA	NA
103	11	435	WS26	0	1
203	11	435	WS26	0	1
303	11	435	WS26	0	1
403	11	435	WS26	0	1
503	11	435	WS26	0	1
603	11	435	WS26	NA	NA
104	22	870	WS26	0	1
204	22	870	WS26	0	1
304	22	870	WS26	0	1
404	22	870	WS26	0	1
504	22	870	WS26	NA	NA
604	22	870	WS26	NA	NA
105	44	1740	WS26	50	1
205	44	1740	WS26	90	1
305	44	1740	WS26	60	1
405	44	1740	WS26	90	1
505	44	1740	WS26	NA	NA
605	44	1740	WS26	99	0
106	88	3480	WS26	85	1
206	88	3480	WS26	NA	NA
306	88	3480	WS26	90	1
406	88	3480	WS26	70	1
506	88	3480	WS26	NA	NA
606	88	3480	WS26	80	1
102	128	5050	WS26	99	0
202	128	5050	WS26	99	0
302	128	5050	WS26	99	0
402	128	5050	WS26	99	0
502	128	5050	WS26	99	0
602	128	5050	WS26	99	0
101	0	0	WS27	0	1
201	0	0	WS27	0	1
301	0	0	WS27	0	1
401	0	0	WS27	0	1
501	0	0	WS27	0	1
601	0	0	WS27	NA	NA
103	11	435	WS27	30	1
203	11	435	WS27	15	1
303	11	435	WS27	50	1
403	11	435	WS27	50	1
503	11	435	WS27	90	1
603	11	435	WS27	25	1
104	22	870	WS27	45	1
204	22	870	WS27	40	1
304	22	870	WS27	NA	NA
404	22	870	WS27	45	1
504	22	870	WS27	60	1
604	22	870	WS27	80	1
105	44	1740	WS27	99	0
205	44	1740	WS27	99	0
305	44	1740	WS27	99	0
405	44	1740	WS27	99	0
505	44	1740	WS27	99	0
605	44	1740	WS27	99	0
106	88	3480	WS27	99	0
206	88	3480	WS27	99	0
306	88	3480	WS27	99	0
406	88	3480	WS27	99	0
506	88	3480	WS27	99	0
606	88	3480	WS27	99	0
102	128	5050	WS27	NA	NA
202	128	5050	WS27	NA	NA
302	128	5050	WS27	99	0
402	128	5050	WS27	99	0
502	128	5050	WS27	NA	NA
602	128	5050	WS27	99	0
101	0	0	WS28	0	1
201	0	0	WS28	0	1
301	0	0	WS28	0	1
401	0	0	WS28	0	1
501	0	0	WS28	0	1
601	0	0	WS28	0	1
103	11	435	WS28	70	1
203	11	435	WS28	80	1
303	11	435	WS28	50	1
403	11	435	WS28	60	1
503	11	435	WS28	99	0
603	11	435	WS28	50	1
104	22	870	WS28	99	0
204	22	870	WS28	85	1
304	22	870	WS28	95	0
404	22	870	WS28	99	0
504	22	870	WS28	90	1
604	22	870	WS28	85	1
105	44	1740	WS28	99	0
205	44	1740	WS28	99	0
305	44	1740	WS28	99	0
405	44	1740	WS28	99	0
505	44	1740	WS28	99	0
605	44	1740	WS28	99	0
106	88	3480	WS28	99	0
206	88	3480	WS28	99	0
306	88	3480	WS28	99	0
406	88	3480	WS28	99	0
506	88	3480	WS28	99	0
606	88	3480	WS28	99	0
102	128	5050	WS28	NA	NA
202	128	5050	WS28	99	0
302	128	5050	WS28	99	0
402	128	5050	WS28	99	0
502	128	5050	WS28	NA	NA
602	128	5050	WS28	99	0
101	0	0	WS29	0	1
201	0	0	WS29	0	1
301	0	0	WS29	0	1
401	0	0	WS29	0	1
501	0	0	WS29	0	1
601	0	0	WS29	0	1
103	11	435	WS29	20	1
203	11	435	WS29	60	1
303	11	435	WS29	15	1
403	11	435	WS29	99	0
503	11	435	WS29	50	1
603	11	435	WS29	70	1
104	22	870	WS29	99	0
204	22	870	WS29	95	0
304	22	870	WS29	99	0
404	22	870	WS29	99	0
504	22	870	WS29	90	1
604	22	870	WS29	90	1
105	44	1740	WS29	99	0
205	44	1740	WS29	99	0
305	44	1740	WS29	99	0
405	44	1740	WS29	99	0
505	44	1740	WS29	99	0
605	44	1740	WS29	99	0
106	88	3480	WS29	99	0
206	88	3480	WS29	99	0
306	88	3480	WS29	99	0
406	88	3480	WS29	99	0
506	88	3480	WS29	99	0
606	88	3480	WS29	99	0
102	128	5050	WS29	99	0
202	128	5050	WS29	99	0
302	128	5050	WS29	99	0
402	128	5050	WS29	99	0
502	128	5050	WS29	99	0
602	128	5050	WS29	99	0
101	0	0	WS30	0	1
201	0	0	WS30	0	1
301	0	0	WS30	0	1
401	0	0	WS30	0	1
501	0	0	WS30	0	1
601	0	0	WS30	0	1
103	11	435	WS30	70	1
203	11	435	WS30	60	1
303	11	435	WS30	30	1
403	11	435	WS30	60	1
503	11	435	WS30	80	1
603	11	435	WS30	75	1
104	22	870	WS30	85	1
204	22	870	WS30	95	0
304	22	870	WS30	95	0
404	22	870	WS30	90	1
504	22	870	WS30	95	0
604	22	870	WS30	90	1
105	44	1740	WS30	99	0
205	44	1740	WS30	99	0
305	44	1740	WS30	99	0
405	44	1740	WS30	99	0
505	44	1740	WS30	99	0
605	44	1740	WS30	99	0
106	88	3480	WS30	99	0
206	88	3480	WS30	99	0
306	88	3480	WS30	99	0
406	88	3480	WS30	99	0
506	88	3480	WS30	99	0
606	88	3480	WS30	99	0
102	128	5050	WS30	99	0
202	128	5050	WS30	99	0
302	128	5050	WS30	99	0
402	128	5050	WS30	99	0
502	128	5050	WS30	99	0
602	128	5050	WS30	99	0
101	0	0	WS31	0	1
201	0	0	WS31	0	1
301	0	0	WS31	0	1
401	0	0	WS31	0	1
501	0	0	WS31	0	1
601	0	0	WS31	0	1
103	11	435	WS31	95	0
203	11	435	WS31	99	0
303	11	435	WS31	99	0
403	11	435	WS31	99	0
503	11	435	WS31	70	1
603	11	435	WS31	99	0
104	22	870	WS31	99	0
204	22	870	WS31	99	0
304	22	870	WS31	99	0
404	22	870	WS31	99	0
504	22	870	WS31	99	0
604	22	870	WS31	90	1
105	44	1740	WS31	99	0
205	44	1740	WS31	99	0
305	44	1740	WS31	99	0
405	44	1740	WS31	99	0
505	44	1740	WS31	99	0
605	44	1740	WS31	99	0
106	88	3480	WS31	99	0
206	88	3480	WS31	99	0
306	88	3480	WS31	99	0
406	88	3480	WS31	99	0
506	88	3480	WS31	99	0
606	88	3480	WS31	99	0
102	128	5050	WS31	99	0
202	128	5050	WS31	99	0
302	128	5050	WS31	99	0
402	128	5050	WS31	99	0
502	128	5050	WS31	99	0
602	128	5050	WS31	NA	NA
101	0	0	WS32	0	1
201	0	0	WS32	0	1
301	0	0	WS32	0	1
401	0	0	WS32	0	1
501	0	0	WS32	0	1
601	0	0	WS32	0	1
103	11	435	WS32	0	1
203	11	435	WS32	0	1
303	11	435	WS32	0	1
403	11	435	WS32	0	1
503	11	435	WS32	0	1
603	11	435	WS32	0	1
104	22	870	WS32	0	1
204	22	870	WS32	10	1
304	22	870	WS32	NA	NA
404	22	870	WS32	40	1
504	22	870	WS32	0	1
604	22	870	WS32	NA	NA
105	44	1740	WS32	75	1
205	44	1740	WS32	65	1
305	44	1740	WS32	80	1
405	44	1740	WS32	85	1
505	44	1740	WS32	80	1
605	44	1740	WS32	80	1
106	88	3480	WS32	85	1
206	88	3480	WS32	90	1
306	88	3480	WS32	95	0
406	88	3480	WS32	90	1
506	88	3480	WS32	99	0
606	88	3480	WS32	99	0
102	128	5050	WS32	99	0
202	128	5050	WS32	99	0
302	128	5050	WS32	99	0
402	128	5050	WS32	99	0
502	128	5050	WS32	99	0
602	128	5050	WS32	99	0
101	0	0	WS33	0	1
201	0	0	WS33	0	1
301	0	0	WS33	0	1
401	0	0	WS33	0	1
501	0	0	WS33	0	1
601	0	0	WS33	0	1
103	11	435	WS33	60	1
203	11	435	WS33	65	1
303	11	435	WS33	60	1
403	11	435	WS33	10	1
503	11	435	WS33	65	1
603	11	435	WS33	60	1
104	22	870	WS33	95	0
204	22	870	WS33	99	0
304	22	870	WS33	99	0
404	22	870	WS33	85	1
504	22	870	WS33	99	0
604	22	870	WS33	75	1
105	44	1740	WS33	99	0
205	44	1740	WS33	99	0
305	44	1740	WS33	99	0
405	44	1740	WS33	99	0
505	44	1740	WS33	99	0
605	44	1740	WS33	99	0
106	88	3480	WS33	99	0
206	88	3480	WS33	99	0
306	88	3480	WS33	99	0
406	88	3480	WS33	99	0
506	88	3480	WS33	99	0
606	88	3480	WS33	99	0
102	128	5050	WS33	99	0
202	128	5050	WS33	99	0
302	128	5050	WS33	99	0
402	128	5050	WS33	99	0
502	128	5050	WS33	99	0
602	128	5050	WS33	99	0
101	0	0	WS34	0	1
201	0	0	WS34	0	1
301	0	0	WS34	0	1
401	0	0	WS34	0	1
501	0	0	WS34	0	1
601	0	0	WS34	0	1
103	11	435	WS34	40	1
203	11	435	WS34	30	1
303	11	435	WS34	30	1
403	11	435	WS34	40	1
503	11	435	WS34	40	1
603	11	435	WS34	40	1
104	22	870	WS34	15	1
204	22	870	WS34	20	1
304	22	870	WS34	60	1
404	22	870	WS34	50	1
504	22	870	WS34	60	1
604	22	870	WS34	75	1
105	44	1740	WS34	99	0
205	44	1740	WS34	90	1
305	44	1740	WS34	99	0
405	44	1740	WS34	99	0
505	44	1740	WS34	99	0
605	44	1740	WS34	99	0
106	88	3480	WS34	99	0
206	88	3480	WS34	99	0
306	88	3480	WS34	99	0
406	88	3480	WS34	99	0
506	88	3480	WS34	99	0
606	88	3480	WS34	99	0
102	128	5050	WS34	99	0
202	128	5050	WS34	99	0
302	128	5050	WS34	99	0
402	128	5050	WS34	99	0
502	128	5050	WS34	99	0
602	128	5050	WS34	99	0
101	0	0	WS35	0	1
201	0	0	WS35	0	1
301	0	0	WS35	0	1
401	0	0	WS35	0	1
501	0	0	WS35	0	1
601	0	0	WS35	0	1
103	11	435	WS35	25	1
203	11	435	WS35	0	1
303	11	435	WS35	0	1
403	11	435	WS35	30	1
503	11	435	WS35	NA	NA
603	11	435	WS35	0	1
104	22	870	WS35	99	0
204	22	870	WS35	99	0
304	22	870	WS35	85	1
404	22	870	WS35	99	0
504	22	870	WS35	99	0
604	22	870	WS35	85	1
105	44	1740	WS35	99	0
205	44	1740	WS35	99	0
305	44	1740	WS35	95	0
405	44	1740	WS35	90	1
505	44	1740	WS35	99	0
605	44	1740	WS35	99	0
106	88	3480	WS35	90	1
206	88	3480	WS35	90	1
306	88	3480	WS35	90	1
406	88	3480	WS35	99	0
506	88	3480	WS35	99	0
606	88	3480	WS35	99	0
102	128	5050	WS35	99	0
202	128	5050	WS35	99	0
302	128	5050	WS35	99	0
402	128	5050	WS35	99	0
502	128	5050	WS35	99	0
602	128	5050	WS35	99	0
101	0	0	WS36	0	1
201	0	0	WS36	0	1
301	0	0	WS36	0	1
401	0	0	WS36	0	1
501	0	0	WS36	0	1
601	0	0	WS36	0	1
103	11	435	WS36	90	1
203	11	435	WS36	80	1
303	11	435	WS36	90	1
403	11	435	WS36	75	1
503	11	435	WS36	90	1
603	11	435	WS36	99	0
104	22	870	WS36	99	0
204	22	870	WS36	99	0
304	22	870	WS36	99	0
404	22	870	WS36	95	0
504	22	870	WS36	90	1
604	22	870	WS36	99	0
105	44	1740	WS36	99	0
205	44	1740	WS36	99	0
305	44	1740	WS36	99	0
405	44	1740	WS36	99	0
505	44	1740	WS36	99	0
605	44	1740	WS36	99	0
106	88	3480	WS36	99	0
206	88	3480	WS36	99	0
306	88	3480	WS36	99	0
406	88	3480	WS36	99	0
506	88	3480	WS36	99	0
606	88	3480	WS36	99	0
102	128	5050	WS36	99	0
202	128	5050	WS36	99	0
302	128	5050	WS36	99	0
402	128	5050	WS36	99	0
502	128	5050	WS36	99	0
602	128	5050	WS36	99	0
101	0	0	WS37	0	1
201	0	0	WS37	0	1
301	0	0	WS37	0	1
401	0	0	WS37	0	1
501	0	0	WS37	0	1
601	0	0	WS37	0	1
103	11	435	WS37	80	1
203	11	435	WS37	65	1
303	11	435	WS37	85	1
403	11	435	WS37	90	1
503	11	435	WS37	85	1
603	11	435	WS37	95	0
104	22	870	WS37	95	0
204	22	870	WS37	95	0
304	22	870	WS37	99	0
404	22	870	WS37	95	0
504	22	870	WS37	95	0
604	22	870	WS37	99	0
105	44	1740	WS37	99	0
205	44	1740	WS37	99	0
305	44	1740	WS37	99	0
405	44	1740	WS37	99	0
505	44	1740	WS37	99	0
605	44	1740	WS37	99	0
106	88	3480	WS37	99	0
206	88	3480	WS37	99	0
306	88	3480	WS37	99	0
406	88	3480	WS37	99	0
506	88	3480	WS37	99	0
606	88	3480	WS37	99	0
102	128	5050	WS37	99	0
202	128	5050	WS37	99	0
302	128	5050	WS37	99	0
402	128	5050	WS37	99	0
502	128	5050	WS37	99	0
602	128	5050	WS37	99	0
101	0	0	WS38	0	1
201	0	0	WS38	0	1
301	0	0	WS38	0	1
401	0	0	WS38	0	1
501	0	0	WS38	0	1
601	0	0	WS38	0	1
103	11	435	WS38	75	1
203	11	435	WS38	60	1
303	11	435	WS38	70	1
403	11	435	WS38	65	1
503	11	435	WS38	75	1
603	11	435	WS38	70	1
104	22	870	WS38	75	1
204	22	870	WS38	80	1
304	22	870	WS38	80	1
404	22	870	WS38	85	1
504	22	870	WS38	95	0
604	22	870	WS38	90	1
105	44	1740	WS38	99	0
205	44	1740	WS38	99	0
305	44	1740	WS38	99	0
405	44	1740	WS38	99	0
505	44	1740	WS38	99	0
605	44	1740	WS38	99	0
106	88	3480	WS38	99	0
206	88	3480	WS38	99	0
306	88	3480	WS38	99	0
406	88	3480	WS38	99	0
506	88	3480	WS38	99	0
606	88	3480	WS38	99	0
102	128	5050	WS38	99	0
202	128	5050	WS38	99	0
302	128	5050	WS38	99	0
402	128	5050	WS38	99	0
502	128	5050	WS38	99	0
602	128	5050	WS38	99	0
101	0	0	WS39	0	1
201	0	0	WS39	0	1
301	0	0	WS39	0	1
401	0	0	WS39	0	1
501	0	0	WS39	0	1
601	0	0	WS39	0	1
103	11	435	WS39	70	1
203	11	435	WS39	80	1
303	11	435	WS39	85	1
403	11	435	WS39	85	1
503	11	435	WS39	80	1
603	11	435	WS39	85	1
104	22	870	WS39	85	1
204	22	870	WS39	80	1
304	22	870	WS39	65	1
404	22	870	WS39	0	1
504	22	870	WS39	0	1
604	22	870	WS39	85	1
105	44	1740	WS39	99	0
205	44	1740	WS39	99	0
305	44	1740	WS39	99	0
405	44	1740	WS39	99	0
505	44	1740	WS39	99	0
605	44	1740	WS39	99	0
106	88	3480	WS39	99	0
206	88	3480	WS39	99	0
306	88	3480	WS39	99	0
406	88	3480	WS39	99	0
506	88	3480	WS39	99	0
606	88	3480	WS39	99	0
102	128	5050	WS39	99	0
202	128	5050	WS39	99	0
302	128	5050	WS39	99	0
402	128	5050	WS39	99	0
502	128	5050	WS39	99	0
602	128	5050	WS39	99	0
101	0	0	WS40	0	1
201	0	0	WS40	0	1
301	0	0	WS40	0	1
401	0	0	WS40	0	1
501	0	0	WS40	0	1
601	0	0	WS40	0	1
103	11	435	WS40	0	1
203	11	435	WS40	25	1
303	11	435	WS40	0	1
403	11	435	WS40	20	1
503	11	435	WS40	20	1
603	11	435	WS40	5	1
104	22	870	WS40	25	1
204	22	870	WS40	20	1
304	22	870	WS40	30	1
404	22	870	WS40	50	1
504	22	870	WS40	60	1
604	22	870	WS40	65	1
105	44	1740	WS40	99	0
205	44	1740	WS40	99	0
305	44	1740	WS40	99	0
405	44	1740	WS40	99	0
505	44	1740	WS40	99	0
605	44	1740	WS40	99	0
106	88	3480	WS40	99	0
206	88	3480	WS40	99	0
306	88	3480	WS40	99	0
406	88	3480	WS40	99	0
506	88	3480	WS40	99	0
606	88	3480	WS40	99	0
102	128	5050	WS40	99	0
202	128	5050	WS40	99	0
302	128	5050	WS40	99	0
402	128	5050	WS40	99	0
502	128	5050	WS40	99	0
602	128	5050	WS40	99	0
101	0	0	WS41	0	1
201	0	0	WS41	0	1
301	0	0	WS41	0	1
401	0	0	WS41	0	1
501	0	0	WS41	0	1
601	0	0	WS41	0	1
103	11	435	WS41	80	1
203	11	435	WS41	70	1
303	11	435	WS41	40	1
403	11	435	WS41	50	1
503	11	435	WS41	75	1
603	11	435	WS41	75	1
104	22	870	WS41	99	0
204	22	870	WS41	99	0
304	22	870	WS41	90	1
404	22	870	WS41	99	0
504	22	870	WS41	99	0
604	22	870	WS41	99	0
105	44	1740	WS41	99	0
205	44	1740	WS41	99	0
305	44	1740	WS41	99	0
405	44	1740	WS41	99	0
505	44	1740	WS41	99	0
605	44	1740	WS41	99	0
106	88	3480	WS41	99	0
206	88	3480	WS41	99	0
306	88	3480	WS41	99	0
406	88	3480	WS41	99	0
506	88	3480	WS41	99	0
606	88	3480	WS41	99	0
102	128	5050	WS41	99	0
202	128	5050	WS41	99	0
302	128	5050	WS41	99	0
402	128	5050	WS41	99	0
502	128	5050	WS41	99	0
602	128	5050	WS41	99	0
101	0	0	WS42	0	1
201	0	0	WS42	0	1
301	0	0	WS42	0	1
401	0	0	WS42	0	1
501	0	0	WS42	0	1
601	0	0	WS42	0	1
103	11	435	WS42	0	1
203	11	435	WS42	0	1
303	11	435	WS42	0	1
403	11	435	WS42	0	1
503	11	435	WS42	0	1
603	11	435	WS42	0	1
104	22	870	WS42	0	1
204	22	870	WS42	30	1
304	22	870	WS42	30	1
404	22	870	WS42	30	1
504	22	870	WS42	30	1
604	22	870	WS42	25	1
105	44	1740	WS42	70	1
205	44	1740	WS42	90	1
305	44	1740	WS42	65	1
405	44	1740	WS42	85	1
505	44	1740	WS42	99	0
605	44	1740	WS42	90	1
106	88	3480	WS42	85	1
206	88	3480	WS42	85	1
306	88	3480	WS42	90	1
406	88	3480	WS42	90	1
506	88	3480	WS42	99	0
606	88	3480	WS42	90	1
102	128	5050	WS42	99	0
202	128	5050	WS42	99	0
302	128	5050	WS42	99	0
402	128	5050	WS42	99	0
502	128	5050	WS42	99	0
602	128	5050	WS42	99	0
101	0	0	WS43	0	1
201	0	0	WS43	0	1
301	0	0	WS43	0	1
401	0	0	WS43	0	1
501	0	0	WS43	0	1
601	0	0	WS43	0	1
103	11	435	WS43	10	1
203	11	435	WS43	10	1
303	11	435	WS43	10	1
403	11	435	WS43	10	1
503	11	435	WS43	15	1
603	11	435	WS43	30	1
104	22	870	WS43	50	1
204	22	870	WS43	50	1
304	22	870	WS43	30	1
404	22	870	WS43	0	1
504	22	870	WS43	30	1
604	22	870	WS43	0	1
105	44	1740	WS43	80	1
205	44	1740	WS43	25	1
305	44	1740	WS43	99	0
405	44	1740	WS43	30	1
505	44	1740	WS43	65	1
605	44	1740	WS43	65	1
106	88	3480	WS43	75	1
206	88	3480	WS43	80	1
306	88	3480	WS43	95	0
406	88	3480	WS43	85	1
506	88	3480	WS43	80	1
606	88	3480	WS43	75	1
102	128	5050	WS43	99	0
202	128	5050	WS43	99	0
302	128	5050	WS43	99	0
402	128	5050	WS43	99	0
502	128	5050	WS43	99	0
602	128	5050	WS43	99	0
101	0	0	WS44	0	1
201	0	0	WS44	0	1
301	0	0	WS44	0	1
401	0	0	WS44	0	1
501	0	0	WS44	0	1
601	0	0	WS44	0	1
103	11	435	WS44	0	1
203	11	435	WS44	0	1
303	11	435	WS44	0	1
403	11	435	WS44	NA	NA
503	11	435	WS44	0	1
603	11	435	WS44	0	1
104	22	870	WS44	20	1
204	22	870	WS44	30	1
304	22	870	WS44	0	1
404	22	870	WS44	0	1
504	22	870	WS44	10	1
604	22	870	WS44	20	1
105	44	1740	WS44	70	1
205	44	1740	WS44	80	1
305	44	1740	WS44	80	1
405	44	1740	WS44	90	1
505	44	1740	WS44	90	1
605	44	1740	WS44	85	1
106	88	3480	WS44	95	0
206	88	3480	WS44	99	0
306	88	3480	WS44	95	0
406	88	3480	WS44	99	0
506	88	3480	WS44	99	0
606	88	3480	WS44	95	0
102	128	5050	WS44	99	0
202	128	5050	WS44	99	0
302	128	5050	WS44	99	0
402	128	5050	WS44	99	0
502	128	5050	WS44	99	0
602	128	5050	WS44	99	0
101	0	0	WS45	0	1
201	0	0	WS45	0	1
301	0	0	WS45	0	1
401	0	0	WS45	0	1
501	0	0	WS45	0	1
601	0	0	WS45	0	1
103	11	435	WS45	50	1
203	11	435	WS45	40	1
303	11	435	WS45	50	1
403	11	435	WS45	99	0
503	11	435	WS45	60	1
603	11	435	WS45	65	1
104	22	870	WS45	99	0
204	22	870	WS45	80	1
304	22	870	WS45	95	0
404	22	870	WS45	95	0
504	22	870	WS45	99	0
604	22	870	WS45	99	0
105	44	1740	WS45	99	0
205	44	1740	WS45	99	0
305	44	1740	WS45	99	0
405	44	1740	WS45	99	0
505	44	1740	WS45	95	0
605	44	1740	WS45	99	0
106	88	3480	WS45	99	0
206	88	3480	WS45	99	0
306	88	3480	WS45	99	0
406	88	3480	WS45	99	0
506	88	3480	WS45	99	0
606	88	3480	WS45	99	0
102	128	5050	WS45	99	0
202	128	5050	WS45	99	0
302	128	5050	WS45	99	0
402	128	5050	WS45	99	0
502	128	5050	WS45	99	0
602	128	5050	WS45	99	0
101	0	0	WS46	0	1
201	0	0	WS46	0	1
301	0	0	WS46	0	1
401	0	0	WS46	0	1
501	0	0	WS46	0	1
601	0	0	WS46	0	1
103	11	435	WS46	0	1
203	11	435	WS46	0	1
303	11	435	WS46	0	1
403	11	435	WS46	0	1
503	11	435	WS46	0	1
603	11	435	WS46	0	1
104	22	870	WS46	0	1
204	22	870	WS46	0	1
304	22	870	WS46	0	1
404	22	870	WS46	20	1
504	22	870	WS46	0	1
604	22	870	WS46	30	1
105	44	1740	WS46	30	1
205	44	1740	WS46	80	1
305	44	1740	WS46	45	1
405	44	1740	WS46	75	1
505	44	1740	WS46	85	1
605	44	1740	WS46	80	1
106	88	3480	WS46	95	0
206	88	3480	WS46	99	0
306	88	3480	WS46	85	1
406	88	3480	WS46	85	1
506	88	3480	WS46	90	1
606	88	3480	WS46	99	0
102	128	5050	WS46	99	0
202	128	5050	WS46	99	0
302	128	5050	WS46	99	0
402	128	5050	WS46	99	0
502	128	5050	WS46	99	0
602	128	5050	WS46	99	0
101	0	0	WS47	0	1
201	0	0	WS47	0	1
301	0	0	WS47	0	1
401	0	0	WS47	0	1
501	0	0	WS47	0	1
601	0	0	WS47	0	1
103	11	435	WS47	0	1
203	11	435	WS47	0	1
303	11	435	WS47	0	1
403	11	435	WS47	0	1
503	11	435	WS47	0	1
603	11	435	WS47	0	1
104	22	870	WS47	0	1
204	22	870	WS47	0	1
304	22	870	WS47	0	1
404	22	870	WS47	0	1
504	22	870	WS47	0	1
604	22	870	WS47	0	1
105	44	1740	WS47	90	1
205	44	1740	WS47	85	1
305	44	1740	WS47	85	1
405	44	1740	WS47	85	1
505	44	1740	WS47	85	1
605	44	1740	WS47	75	1
106	88	3480	WS47	80	1
206	88	3480	WS47	70	1
306	88	3480	WS47	75	1
406	88	3480	WS47	80	1
506	88	3480	WS47	99	0
606	88	3480	WS47	80	1
102	128	5050	WS47	99	0
202	128	5050	WS47	99	0
302	128	5050	WS47	99	0
402	128	5050	WS47	99	0
502	128	5050	WS47	99	0
602	128	5050	WS47	99	0
101	0	0	WS48	0	1
201	0	0	WS48	0	1
301	0	0	WS48	0	1
401	0	0	WS48	0	1
501	0	0	WS48	0	1
601	0	0	WS48	0	1
103	11	435	WS48	70	1
203	11	435	WS48	80	1
303	11	435	WS48	70	1
403	11	435	WS48	80	1
503	11	435	WS48	90	1
603	11	435	WS48	99	0
104	22	870	WS48	85	1
204	22	870	WS48	90	1
304	22	870	WS48	99	0
404	22	870	WS48	99	0
504	22	870	WS48	95	0
604	22	870	WS48	95	0
105	44	1740	WS48	99	0
205	44	1740	WS48	99	0
305	44	1740	WS48	99	0
405	44	1740	WS48	99	0
505	44	1740	WS48	99	0
605	44	1740	WS48	99	0
106	88	3480	WS48	99	0
206	88	3480	WS48	99	0
306	88	3480	WS48	99	0
406	88	3480	WS48	99	0
506	88	3480	WS48	99	0
606	88	3480	WS48	99	0
102	128	5050	WS48	99	0
202	128	5050	WS48	99	0
302	128	5050	WS48	99	0
402	128	5050	WS48	99	0
502	128	5050	WS48	99	0
602	128	5050	WS48	99	0
101	0	0	WS49	0	1
201	0	0	WS49	0	1
301	0	0	WS49	0	1
401	0	0	WS49	0	1
501	0	0	WS49	0	1
601	0	0	WS49	0	1
103	11	435	WS49	0	1
203	11	435	WS49	20	1
303	11	435	WS49	0	1
403	11	435	WS49	40	1
503	11	435	WS49	0	1
603	11	435	WS49	0	1
104	22	870	WS49	55	1
204	22	870	WS49	60	1
304	22	870	WS49	55	1
404	22	870	WS49	70	1
504	22	870	WS49	60	1
604	22	870	WS49	80	1
105	44	1740	WS49	99	0
205	44	1740	WS49	99	0
305	44	1740	WS49	99	0
405	44	1740	WS49	99	0
505	44	1740	WS49	99	0
605	44	1740	WS49	99	0
106	88	3480	WS49	99	0
206	88	3480	WS49	99	0
306	88	3480	WS49	99	0
406	88	3480	WS49	99	0
506	88	3480	WS49	99	0
606	88	3480	WS49	99	0
102	128	5050	WS49	99	0
202	128	5050	WS49	99	0
302	128	5050	WS49	99	0
402	128	5050	WS49	99	0
502	128	5050	WS49	99	0
602	128	5050	WS49	99	0
101	0	0	WS50	0	1
201	0	0	WS50	0	1
301	0	0	WS50	0	1
401	0	0	WS50	0	1
501	0	0	WS50	0	1
601	0	0	WS50	0	1
103	11	435	WS50	0	1
203	11	435	WS50	0	1
303	11	435	WS50	0	1
403	11	435	WS50	0	1
503	11	435	WS50	0	1
603	11	435	WS50	0	1
104	22	870	WS50	0	1
204	22	870	WS50	20	1
304	22	870	WS50	0	1
404	22	870	WS50	20	1
504	22	870	WS50	30	1
604	22	870	WS50	0	1
105	44	1740	WS50	90	1
205	44	1740	WS50	75	1
305	44	1740	WS50	80	1
405	44	1740	WS50	95	0
505	44	1740	WS50	99	0
605	44	1740	WS50	85	1
106	88	3480	WS50	90	1
206	88	3480	WS50	90	1
306	88	3480	WS50	70	1
406	88	3480	WS50	80	1
506	88	3480	WS50	85	1
606	88	3480	WS50	85	1
102	128	5050	WS50	99	0
202	128	5050	WS50	99	0
302	128	5050	WS50	99	0
402	128	5050	WS50	99	0
502	128	5050	WS50	99	0
602	128	5050	WS50	99	0
101	0	0	WS51	0	1
201	0	0	WS51	0	1
301	0	0	WS51	0	1
401	0	0	WS51	0	1
501	0	0	WS51	0	1
601	0	0	WS51	0	1
103	11	435	WS51	85	1
203	11	435	WS51	70	1
303	11	435	WS51	70	1
403	11	435	WS51	70	1
503	11	435	WS51	70	1
603	11	435	WS51	85	1
104	22	870	WS51	90	1
204	22	870	WS51	99	0
304	22	870	WS51	95	0
404	22	870	WS51	90	1
504	22	870	WS51	80	1
604	22	870	WS51	90	1
105	44	1740	WS51	99	0
205	44	1740	WS51	99	0
305	44	1740	WS51	99	0
405	44	1740	WS51	99	0
505	44	1740	WS51	99	0
605	44	1740	WS51	99	0
106	88	3480	WS51	99	0
206	88	3480	WS51	99	0
306	88	3480	WS51	99	0
406	88	3480	WS51	99	0
506	88	3480	WS51	99	0
606	88	3480	WS51	99	0
102	128	5050	WS51	99	0
202	128	5050	WS51	99	0
302	128	5050	WS51	99	0
402	128	5050	WS51	99	0
502	128	5050	WS51	99	0
602	128	5050	WS51	99	0
101	0	0	WS52	0	1
201	0	0	WS52	0	1
301	0	0	WS52	0	1
401	0	0	WS52	0	1
501	0	0	WS52	0	1
601	0	0	WS52	0	1
103	11	435	WS52	50	1
203	11	435	WS52	40	1
303	11	435	WS52	75	1
403	11	435	WS52	75	1
503	11	435	WS52	85	1
603	11	435	WS52	60	1
104	22	870	WS52	80	1
204	22	870	WS52	85	1
304	22	870	WS52	99	0
404	22	870	WS52	85	1
504	22	870	WS52	99	0
604	22	870	WS52	90	1
105	44	1740	WS52	99	0
205	44	1740	WS52	99	0
305	44	1740	WS52	99	0
405	44	1740	WS52	99	0
505	44	1740	WS52	99	0
605	44	1740	WS52	99	0
106	88	3480	WS52	99	0
206	88	3480	WS52	99	0
306	88	3480	WS52	99	0
406	88	3480	WS52	99	0
506	88	3480	WS52	99	0
606	88	3480	WS52	99	0
102	128	5050	WS52	99	0
202	128	5050	WS52	99	0
302	128	5050	WS52	99	0
402	128	5050	WS52	99	0
502	128	5050	WS52	99	0
602	128	5050	WS52	99	0
101	0	0	WS53	0	1
201	0	0	WS53	0	1
301	0	0	WS53	0	1
401	0	0	WS53	0	1
501	0	0	WS53	0	1
601	0	0	WS53	0	1
103	11	435	WS53	0	1
203	11	435	WS53	0	1
303	11	435	WS53	20	1
403	11	435	WS53	20	1
503	11	435	WS53	40	1
603	11	435	WS53	0	1
104	22	870	WS53	0	1
204	22	870	WS53	0	1
304	22	870	WS53	15	1
404	22	870	WS53	20	1
504	22	870	WS53	50	1
604	22	870	WS53	20	1
105	44	1740	WS53	95	0
205	44	1740	WS53	99	0
305	44	1740	WS53	95	0
405	44	1740	WS53	99	0
505	44	1740	WS53	95	0
605	44	1740	WS53	99	0
106	88	3480	WS53	95	0
206	88	3480	WS53	99	0
306	88	3480	WS53	99	0
406	88	3480	WS53	99	0
506	88	3480	WS53	95	0
606	88	3480	WS53	99	0
102	128	5050	WS53	99	0
202	128	5050	WS53	99	0
302	128	5050	WS53	99	0
402	128	5050	WS53	99	0
502	128	5050	WS53	99	0
602	128	5050	WS53	99	0
101	0	0	WS54	0	1
201	0	0	WS54	0	1
301	0	0	WS54	0	1
401	0	0	WS54	0	1
501	0	0	WS54	0	1
601	0	0	WS54	0	1
103	11	435	WS54	99	0
203	11	435	WS54	75	1
303	11	435	WS54	80	1
403	11	435	WS54	60	1
503	11	435	WS54	99	0
603	11	435	WS54	75	1
104	22	870	WS54	85	1
204	22	870	WS54	85	1
304	22	870	WS54	95	0
404	22	870	WS54	90	1
504	22	870	WS54	80	1
604	22	870	WS54	80	1
105	44	1740	WS54	99	0
205	44	1740	WS54	99	0
305	44	1740	WS54	99	0
405	44	1740	WS54	99	0
505	44	1740	WS54	99	0
605	44	1740	WS54	99	0
106	88	3480	WS54	99	0
206	88	3480	WS54	99	0
306	88	3480	WS54	99	0
406	88	3480	WS54	99	0
506	88	3480	WS54	99	0
606	88	3480	WS54	99	0
102	128	5050	WS54	99	0
202	128	5050	WS54	99	0
302	128	5050	WS54	99	0
402	128	5050	WS54	99	0
502	128	5050	WS54	99	0
602	128	5050	WS54	99	0
101	0	0	WS55	0	1
201	0	0	WS55	0	1
301	0	0	WS55	0	1
401	0	0	WS55	0	1
501	0	0	WS55	0	1
601	0	0	WS55	0	1
103	11	435	WS55	70	1
203	11	435	WS55	85	1
303	11	435	WS55	95	0
403	11	435	WS55	99	0
503	11	435	WS55	75	1
603	11	435	WS55	99	0
104	22	870	WS55	99	0
204	22	870	WS55	99	0
304	22	870	WS55	99	0
404	22	870	WS55	99	0
504	22	870	WS55	99	0
604	22	870	WS55	99	0
105	44	1740	WS55	99	0
205	44	1740	WS55	99	0
305	44	1740	WS55	99	0
405	44	1740	WS55	99	0
505	44	1740	WS55	99	0
605	44	1740	WS55	99	0
106	88	3480	WS55	99	0
206	88	3480	WS55	99	0
306	88	3480	WS55	99	0
406	88	3480	WS55	99	0
506	88	3480	WS55	99	0
606	88	3480	WS55	99	0
102	128	5050	WS55	99	0
202	128	5050	WS55	99	0
302	128	5050	WS55	99	0
402	128	5050	WS55	99	0
502	128	5050	WS55	99	0
602	128	5050	WS55	99	0
101	0	0	WS56	0	1
201	0	0	WS56	0	1
301	0	0	WS56	0	1
401	0	0	WS56	0	1
501	0	0	WS56	0	1
601	0	0	WS56	0	1
103	11	435	WS56	0	1
203	11	435	WS56	10	1
303	11	435	WS56	0	1
403	11	435	WS56	0	1
503	11	435	WS56	15	1
603	11	435	WS56	0	1
104	22	870	WS56	60	1
204	22	870	WS56	60	1
304	22	870	WS56	55	1
404	22	870	WS56	90	1
504	22	870	WS56	25	1
604	22	870	WS56	60	1
105	44	1740	WS56	99	0
[truncated: 341 more rows]
