# Supplementary material for: EPSPS Gene Copy Number and Whole-Plant Glyphosate Resistance Level in Kochia scoparia
Source: PLoS One. 2016 Dec 16;11(12):e0168295. doi: 10.1371/journal.pone.0168295 (PMC5161467; doi:10.1371/journal.pone.0168295)
Supplement: S2 Data — Column header definitions: Accession, code given to each K. scoparia accession, same as S1 Data; CSU.num, identification number corresponding to laboratory studies conducted at CSU; Lat and Long, GPS coordinates truncated to 1 decimal degree; s01 through s12, EPSPS copy number for samples 1 through 12 within each accession. (CSV) [file pone.0168295.s005.csv]

Accession	CSU.num	Lat	Long	s01	s02	s03	s04	s05	s06	s07	s08	s09	s10	s11	s12
WS01	14	40.5	-102	5.3	6.62	7.19	8.17	0.82	13.65	NA	NA	NA	NA	NA	NA
WS03	19	44.4	-108.4	1.18	1.05	1.04	1.11	0.97	0.96	NA	NA	NA	NA	NA	NA
WS04	20	42.1	-102.9	9.36	5.55	1	5.6	5.82	6.55	5.45	4.39	0.78	4.94	4.76	7.69
WS05	38	41	-101.8	8.89	6.27	4.7	8.59	8.09	5.31	4.78	9.34	8.7	8.51	8.46	9.93
WS07	4	42	-104.9	1.11	0.84	0.82	0.89	1	0.93	NA	NA	NA	NA	NA	NA
WS08	8	39.9	-102.2	1.29	1.27	0.95	0.8	0.66	0.81	NA	NA	NA	NA	NA	NA
WS10	16	44.8	-108.4	0.76	2.02	1.04	2.59	1	4.1	NA	NA	NA	NA	NA	NA
WS11	41	46.1	-107.5	0.69	0.73	0.79	0.82	0.65	0.73	NA	NA	NA	NA	NA	NA
WS15	5	39.6	-102.4	7.55	7.49	5.81	5.83	4.11	7.46	NA	NA	NA	NA	NA	NA
WS16	10	40.2	-104.9	2.76	6.07	2.75	3.78	5.4	5.45	4.81	4.56	4.22	4.5	NA	NA
WS17	7	39.4	-102.3	9.86	8.88	8.18	4.65	4.39	4.45	5.12	5.11	8.6	NA	NA	NA
WS18	34	41.7	-103.2	0.77	0.69	0.78	1.01	1.14	0.74	NA	NA	NA	NA	NA	NA
WS19	6	39.6	-102.6	1.36	0.95	0.81	0.85	0.83	0.68	NA	NA	NA	NA	NA	NA
WS20	30	44.7	-108.7	0.7	0.83	0.81	0.8	0.89	0.79	NA	NA	NA	NA	NA	NA
WS21	39	46.2	-106.9	0.71	0.69	0.81	0.82	0.84	0.76	NA	NA	NA	NA	NA	NA
WS23	33	41.7	-103.3	0.74	0.73	0.85	0.88	0.84	0.79	NA	NA	NA	NA	NA	NA
WS25	22	40.5	-104.7	10.13	0.98	5.07	4.13	0.88	5.5	4.16	2.51	3	1.58	3.12	0.99
TX	TX	NA	NA	4.49	8.84	7.5	4.29	6.72	4.72	9.2	8.97	8.51	4.22	8.18	4.32
WS27	3	42	-104.2	0.72	0.91	0.7	0.94	0.81	0.8	NA	NA	NA	NA	NA	NA
WS29	40	45.9	-108.2	0.77	0.73	0.61	0.58	0.72	0.79	NA	NA	NA	NA	NA	NA
WS31	29	45.1	-108.5	0.83	0.76	0.93	0.75	0.71	0.75	NA	NA	NA	NA	NA	NA
WS32	15	40.5	-102.2	7.84	13.57	8.4	6.18	7.61	11.89	NA	NA	NA	NA	NA	NA
WS33	26	42.1	-103	1.11	1.13	1.13	1.05	1.44	1.09	NA	NA	NA	NA	NA	NA
WS36	36	41.8	-103.3	0.79	0.74	0.81	0.82	0.67	0.7	NA	NA	NA	NA	NA	NA
WS37	27	42.1	-102.8	0.85	0.86	0.82	0.94	0.84	0.79	NA	NA	NA	NA	NA	NA
WS39	35	41.7	-103.3	18.2	0.91	0.96	0.87	0.92	5.84	0.74	0.82	0.91	0.6	0.77	0.94
WS40	1	45.7	-107.6	1.4	1.38	1.56	2.34	2.27	1.32	1.09	1.91	2.35	1	NA	NA
WS42	12	40.1	-104	7.06	5.95	6.93	5.78	3.84	5.62	NA	NA	NA	NA	NA	NA
WS43	17	44.8	-108.4	1.74	13.15	0.56	0.59	7.3	5.84	NA	NA	NA	NA	NA	NA
WS44	11	40.2	-105	10.56	5.67	12.25	7.31	13.35	12.09	NA	NA	NA	NA	NA	NA
WS45	28	45.4	-108.4	0.9	0.87	2.46	1.14	1.27	1.44	NA	NA	NA	NA	NA	NA
WS46	18	44.6	-108.6	7.09	4.29	3.82	4.07	3.94	6.2	NA	NA	NA	NA	NA	NA
WS50	23	40.4	-104.6	5.72	3.18	4.68	3.66	6.25	5.1	4	3.7	7.12	5.17	2.65	6
WS53	9	40.3	-104.8	4.21	3.9	5.09	3.67	3.07	2.99	2.74	0.8	0.85	3.63	NA	NA
WS57	32	44.7	-108.7	1.22	1.78	3.6	1.17	2.57	2.4	2.36	4.74	0.72	0.67	1.49	3.58
WS58	31	44.7	-108.7	4.22	4.45	NA	6.47	1.08	0.98	1.25	1.06	0.81	0.76	1.29	0.8
WS59	25	42.2	-102.7	1.4	1.22	1.36	1.33	1.42	1.31	NA	NA	NA	NA	NA	NA
WS60	42	45.9	-108	0.77	0.72	0.68	0.64	0.69	0.67	NA	NA	NA	NA	NA	NA
WS62	2	42	-103.8	1.16	1.27	1.54	1.04	0.82	1.13	NA	NA	NA	NA	NA	NA
WS64	21	42	-103.7	0.93	0.95	0.99	1.03	1.1	0.98	NA	NA	NA	NA	NA	NA
WS65	24	40.4	-104.6	2.18	1.24	1.54	1.73	1.67	2.37	1.33	1.26	1.59	0.73	0.82	0.76
