# Supplementary material for: EPSPS Gene Copy Number and Whole-Plant Glyphosate Resistance Level in Kochia scoparia
Source: PLoS One. 2016 Dec 16;11(12):e0168295. doi: 10.1371/journal.pone.0168295 (PMC5161467; doi:10.1371/journal.pone.0168295)
Supplement: S4 Data — Column header definitions: population, code given to each K. scoparia accession (same as S3 Data); EPSPScopy, EPSPS gene copy number for each sample; EPSPS.se, standard error associated with the gene copy number for each sample. (CSV) [file pone.0168295.s007.csv]

population	EPSPScopy	EPSPS.se
MT-S	0.5643805856	0.0389581208
MT-S	0.5808708729	0.051200175
MT-S	0.6591954561	0.0379724668
MT-149	2.9759517853	0.1291203833
MT-149	3.7694452006	0.1286539803
MT-149	3.4867740113	0.0346196573
MT-103	6.4642010089	0.0507515371
MT-103	7.0838644907	0.1301942251
MT-103	8.6854899481	0.0791621919
MT-104	3.8323157005	0.0720338038
MT-104	4.1135020661	0.1587665403
MT-104	4.2161536496	0.0659247623
MT-170	3.1302516101	0.0999833059
MT-170	5.9498180435	0.0258640462
MT-170	5.8998053655	0.0738757155
MT-109	5.8872043282	0.0665152709
MT-109	5.4076460508	0.0514427981
MT-109	5.8872043282	0.0401747916
MT-102	9.9652927517	0.0955045848
MT-102	9.040997628	0.0487616069
MT-102	9.7235450808	0.041220318
MT-137	7.1058647898	0.0554491381
MT-137	7.0239115242	0.0600727786
MT-137	6.1835180768	0.1019370844
MT-175	13.0398849884	0.1529167575
MT-175	9.845756115	0.0366547942
MT-175	8.5012057388	0.0370928154
MT-101	1.5623	0.0256
MT-101	1.85623	0.0356
MT-101	1.1025	0.05623
MT-173	9.3264795235	0.0250752769
MT-173	11.5135765515	0.0263575027
MT-173	11.4997549532	0.0414731451
MT-110	12.85623	0.0862
MT-110	13.2321	0.03256
MT-110	12.56	0.042356
